# Supplementary material for: New Mesopsyllus species from the Bohai Sea, China, re-evaluation of the validity of Vibriopsyllus Kornev & Chertoprud, 2008 and proposal of Sympodella gen. n. (Copepoda, Harpacticoida, Canthocamptidae)
Source: Zookeys. 2017 Dec 4;(718):1–33. doi: 10.3897/zookeys.718.13700 (PMC5740442; doi:10.3897/zookeys.718.13700)
Supplement: XML Treatment for Mesopsyllus [file zookeys.718.13700-treatment1.xml]

<!DOCTYPE tp:taxon-treatment
  PUBLIC "-//TaxonX//DTD Taxonomic Treatment Publishing DTD v0 20100105//EN" "tax-treatment-NSO.dtd">
<tp:taxon-treatment xmlns:tp="http://www.plazi.org/taxpub"><tp:treatment-meta><kwd-group><label>Taxon classification</label><kwd><named-content xmlns:xlink="http://www.w3.org/1999/xlink" content-type="kingdom">Animalia</named-content></kwd><kwd><named-content xmlns:xlink="http://www.w3.org/1999/xlink" content-type="order">Harpacticoida</named-content></kwd><kwd><named-content xmlns:xlink="http://www.w3.org/1999/xlink" content-type="family">Canthocamptidae</named-content></kwd></kwd-group><mixed-citation publication-type="journal"><person-group><name><surname>Mu</surname><given-names>Fang-hong</given-names></name><name><surname>Huys</surname><given-names>Rony</given-names></name></person-group><article-title>New <italic><tp:taxon-name><tp:taxon-name-part taxon-name-part-type="genus" reg="Mesopsyllus">Mesopsyllus</tp:taxon-name-part></tp:taxon-name></italic> species from the Bohai Sea, China, re-evaluation of the validity of <italic><tp:taxon-name><tp:taxon-name-part taxon-name-part-type="genus" reg="Vibriopsyllus">Vibriopsyllus</tp:taxon-name-part></tp:taxon-name></italic> Kornev &amp; Chertoprud, 2008 and proposal of <italic><tp:taxon-name><tp:taxon-name-part taxon-name-part-type="genus" reg="Sympodella">Sympodella</tp:taxon-name-part></tp:taxon-name></italic> gen. n. (<tp:taxon-name><tp:taxon-name-part taxon-name-part-type="subclass">Copepoda</tp:taxon-name-part></tp:taxon-name>, <tp:taxon-name><tp:taxon-name-part taxon-name-part-type="order">Harpacticoida</tp:taxon-name-part></tp:taxon-name>, <tp:taxon-name><tp:taxon-name-part taxon-name-part-type="family">Canthocamptidae</tp:taxon-name-part></tp:taxon-name>)</article-title><source>Zookeys</source><day>4</day><month>12</month><year>2017</year><volume>2017</volume><issue>718</issue><fpage>1</fpage><lpage>33</lpage><pub-id pub-id-type="doi">10.3897/zookeys.718.13700</pub-id></mixed-citation></tp:treatment-meta><tp:nomenclature><label>Genus</label><tp:taxon-name>
                  <tp:taxon-name-part taxon-name-part-type="genus" reg="Mesopsyllus">Mesopsyllus</tp:taxon-name-part>
                </tp:taxon-name><tp:taxon-authority>Por, 1960</tp:taxon-authority></tp:nomenclature><tp:treatment-sec sec-type="diagnosis" id="SECID0EXTAE"><title>Diagnosis.</title><p>Rostrum not defined at base; triangular. Antennule 6-segmented in ♀, with aesthetasc on segments 4 and 6; 8-segmented, haplocer with geniculation between segments 6 and 7 in ♂; with enlarged modified spines on segments 2–3 and 6 in ♀, and segments 2–4 in ♂. Antenna with one abexopodal seta on allobasis; exopod 1-segmented, with 2–3 setae. Mandibular palp with short basis (with one seta), 1-segmented endopod (with four setae) and vestigial unisetose exopod. Maxillule with rami incorporated into basis. Maxilla with two endites on syncoxa; endopod discrete. Maxilliped with well developed seta on syncoxa. Swimming legs of ♀ with 3-segmented exopods and 3- (typical condition in P1) or 2-segmented endopods (P2–P4, unusual condition in P1). Setal formulae of P1–P4 as follows:</p><table-wrap id="T1" position="float" orientation="portrait"><table id="TID0EKKAC" rules="all"><tbody><tr><td rowspan="1" colspan="1">
                          <bold>Thoracopod</bold>
                        </td><td rowspan="1" colspan="1">
                          <bold>Exopod</bold>
                        </td><td rowspan="1" colspan="1">
                          <bold>Endopod</bold>
                        </td></tr><tr><td rowspan="1" colspan="1">P1</td><td rowspan="1" colspan="1">0.1.022</td><td rowspan="1" colspan="1">1.1.111 or 1.111</td></tr><tr><td rowspan="1" colspan="1">P2</td><td rowspan="1" colspan="1">0.1.12[2–3]</td><td rowspan="1" colspan="1">1.[1–2]21</td></tr><tr><td rowspan="1" colspan="1">P3</td><td rowspan="1" colspan="1">0.1.22[2–3]</td><td rowspan="1" colspan="1">1.[1–2]21 (♀) or 1.1+<abbrev xmlns:xlink="http://www.w3.org/1999/xlink" xlink:title="apohysis" id="ABBRID0EXVAE" xlink:type="simple">apo</abbrev>.020 (♂)</td></tr><tr><td rowspan="1" colspan="1">P4</td><td rowspan="1" colspan="1">0.1.[1–2]2[2–3]</td><td rowspan="1" colspan="1">1.[1–2]21</td></tr></tbody></table></table-wrap><p>Inner seta of P1 <abbrev xmlns:xlink="http://www.w3.org/1999/xlink" xlink:title="endopod" id="ABBRID0EHWAE" xlink:type="simple">enp</abbrev>-1 short, not recurved backwardly and dorsally; outer spine of P1 <abbrev xmlns:xlink="http://www.w3.org/1999/xlink" xlink:title="exopod" id="ABBRID0ELWAE" xlink:type="simple">exp</abbrev>-1 not enlarged; outer exopodal spines of P1–P4 sparsely bipinnate, in P2–P4 without elongate pinnules in proximal half. P2 endopod occasionally with sexual dimorphism (inner seta of <abbrev xmlns:xlink="http://www.w3.org/1999/xlink" xlink:title="endopod" id="ABBRID0EPWAE" xlink:type="simple">enp</abbrev>-1 distinctly shorter in ♀; <abbrev xmlns:xlink="http://www.w3.org/1999/xlink" xlink:title="endopod" id="ABBRID0ETWAE" xlink:type="simple">enp</abbrev>-2 with additional inner seta in ♀). P3 endopod 3-segmented in ♂; <abbrev xmlns:xlink="http://www.w3.org/1999/xlink" xlink:title="endopod" id="ABBRID0EXWAE" xlink:type="simple">enp</abbrev>-2 with inner seta and slender terminal apophysis; <abbrev xmlns:xlink="http://www.w3.org/1999/xlink" xlink:title="endopod" id="ABBRID0E2WAE" xlink:type="simple">enp</abbrev>-3 with two apical setae. P4 <abbrev xmlns:xlink="http://www.w3.org/1999/xlink" xlink:title="endopod" id="ABBRID0E6WAE" xlink:type="simple">enp</abbrev>-1 and sometimes <abbrev xmlns:xlink="http://www.w3.org/1999/xlink" xlink:title="endopod" id="ABBRID0EDXAE" xlink:type="simple">enp</abbrev>-2 and <abbrev xmlns:xlink="http://www.w3.org/1999/xlink" xlink:title="exopod" id="ABBRID0EHXAE" xlink:type="simple">exp</abbrev>-3 with slight sexual dimorphism (setal lengths). P4 <abbrev xmlns:xlink="http://www.w3.org/1999/xlink" xlink:title="exopod" id="ABBRID0ELXAE" xlink:type="simple">exp</abbrev>-3 occasionally sexually dimorphic (length of proximal inner seta). P5 with discrete exopod and baseoendopod; exopod small, with 3–5 and 4–5 elements in ♀ and ♂, respectively; endopodal lobe with four and two elements in ♀ and ♂, respectively. Sixth pair of legs asymmetrical in ♂, unarmed. Caudal ramus short, with six setae.</p></tp:treatment-sec><tp:treatment-sec sec-type="type species" id="SECID0EPXAE"><title>Type species.</title><p>
                  <italic><tp:taxon-name><tp:taxon-name-part taxon-name-part-type="genus" reg="Mesopsyllus">Mesopsyllus</tp:taxon-name-part> <tp:taxon-name-part taxon-name-part-type="species" reg="atargatis">atargatis</tp:taxon-name-part></tp:taxon-name></italic> Por, 1960 (by monotypy).</p></tp:treatment-sec><tp:treatment-sec sec-type="Other species" id="SECID0EAYAE"><title>Other species.</title><p>
                  <italic><tp:taxon-name><tp:taxon-name-part taxon-name-part-type="genus" reg="Mesopsyllus">Mesopsyllus</tp:taxon-name-part> <tp:taxon-name-part taxon-name-part-type="species" reg="secundus">secundus</tp:taxon-name-part></tp:taxon-name></italic> (Wells, 1965), <italic><tp:taxon-name><tp:taxon-name-part taxon-name-part-type="genus" reg="Mesopsyllus">M.</tp:taxon-name-part> <tp:taxon-name-part taxon-name-part-type="species" reg="curvisetus">curvisetus</tp:taxon-name-part></tp:taxon-name></italic> (Kornev &amp; Chertoprud, 2008), comb. n., <italic><tp:taxon-name><tp:taxon-name-part taxon-name-part-type="genus" reg="Mesopsyllus">M.</tp:taxon-name-part> <tp:taxon-name-part taxon-name-part-type="species" reg="dimorphus">dimorphus</tp:taxon-name-part></tp:taxon-name></italic> sp. n., <italic><tp:taxon-name><tp:taxon-name-part taxon-name-part-type="genus" reg="Mesopsyllus">M.</tp:taxon-name-part> <tp:taxon-name-part taxon-name-part-type="species" reg="spiniferus">spiniferus</tp:taxon-name-part></tp:taxon-name></italic> sp. n.</p></tp:treatment-sec></tp:taxon-treatment>
