# Supplementary material for: New Mesopsyllus species from the Bohai Sea, China, re-evaluation of the validity of Vibriopsyllus Kornev & Chertoprud, 2008 and proposal of Sympodella gen. n. (Copepoda, Harpacticoida, Canthocamptidae)
Source: Zookeys. 2017 Dec 4;(718):1–33. doi: 10.3897/zookeys.718.13700 (PMC5740442; doi:10.3897/zookeys.718.13700)
Supplement: XML Treatment for Mesopsyllus spiniferus [file zookeys.718.13700-treatment3.xml]

<!DOCTYPE tp:taxon-treatment
  PUBLIC "-//TaxonX//DTD Taxonomic Treatment Publishing DTD v0 20100105//EN" "tax-treatment-NSO.dtd">
<tp:taxon-treatment xmlns:tp="http://www.plazi.org/taxpub"><tp:treatment-meta><kwd-group><label>Taxon classification</label><kwd><named-content xmlns:xlink="http://www.w3.org/1999/xlink" content-type="kingdom">Animalia</named-content></kwd><kwd><named-content xmlns:xlink="http://www.w3.org/1999/xlink" content-type="order">Harpacticoida</named-content></kwd><kwd><named-content xmlns:xlink="http://www.w3.org/1999/xlink" content-type="family">Canthocamptidae</named-content></kwd></kwd-group><mixed-citation publication-type="journal"><person-group><name><surname>Mu</surname><given-names>Fang-hong</given-names></name><name><surname>Huys</surname><given-names>Rony</given-names></name></person-group><article-title>New <italic><tp:taxon-name><tp:taxon-name-part taxon-name-part-type="genus" reg="Mesopsyllus">Mesopsyllus</tp:taxon-name-part></tp:taxon-name></italic> species from the Bohai Sea, China, re-evaluation of the validity of <italic><tp:taxon-name><tp:taxon-name-part taxon-name-part-type="genus" reg="Vibriopsyllus">Vibriopsyllus</tp:taxon-name-part></tp:taxon-name></italic> Kornev &amp; Chertoprud, 2008 and proposal of <italic><tp:taxon-name><tp:taxon-name-part taxon-name-part-type="genus" reg="Sympodella">Sympodella</tp:taxon-name-part></tp:taxon-name></italic> gen. n. (<tp:taxon-name><tp:taxon-name-part taxon-name-part-type="subclass">Copepoda</tp:taxon-name-part></tp:taxon-name>, <tp:taxon-name><tp:taxon-name-part taxon-name-part-type="order">Harpacticoida</tp:taxon-name-part></tp:taxon-name>, <tp:taxon-name><tp:taxon-name-part taxon-name-part-type="family">Canthocamptidae</tp:taxon-name-part></tp:taxon-name>)</article-title><source>Zookeys</source><day>4</day><month>12</month><year>2017</year><volume>2017</volume><issue>718</issue><fpage>1</fpage><lpage>33</lpage><pub-id pub-id-type="doi">10.3897/zookeys.718.13700</pub-id></mixed-citation></tp:treatment-meta><tp:nomenclature><tp:taxon-name>
                  <tp:taxon-name-part taxon-name-part-type="genus" reg="Mesopsyllus">Mesopsyllus</tp:taxon-name-part>
                  <tp:taxon-name-part taxon-name-part-type="species" reg="spiniferus">spiniferus</tp:taxon-name-part>
                  <object-id xmlns:xlink="http://www.w3.org/1999/xlink" content-type="zoobank" xlink:type="simple">http://zoobank.org/CE004F59-6DAC-4B88-B63D-C3A524A05AFB</object-id>
                </tp:taxon-name><tp:taxon-status xmlns:xlink="http://www.w3.org/1999/xlink" xlink:type="simple">sp. n.</tp:taxon-status><xref ref-type="fig" rid="F8">Figures 8</xref><xref ref-type="fig" rid="F9">, 9</xref><xref ref-type="fig" rid="F10">, 10</xref><!--PageBreak--></tp:nomenclature><tp:treatment-sec sec-type="type locality" id="SECID0E62AG"><title>Type locality.</title><p>Eastern China, strait of Bohai Sea, sampling locality C4 (<named-content xmlns:xlink="http://www.w3.org/1999/xlink" content-type="dwc:verbatimCoordinates" xlink:type="simple"><named-content content-type="geo-json" specific-use="{&#34;type&#34;:&#34;Point&#34;,&#34;coordinates&#34;:[121.250000,38.000000]}" id="NCID0EI3AG" xlink:type="simple">38°00'N, 121°15'E</named-content></named-content>); 23.8 m depth; sandy silt (Fig. <xref ref-type="fig" rid="F1">1</xref>; Table <xref ref-type="table" rid="T2">1</xref>).</p></tp:treatment-sec><tp:treatment-sec sec-type="material" id="SECID0EV3AG"><title>Material examined.</title><p>Holotype: adult ♂ dissected on 16 slides (<named-content xmlns:xlink="http://www.w3.org/1999/xlink" content-type="dwc:institutional_code" xlink:type="simple">NHMUK</named-content> reg. no. 2013.1045). Paratypes are 2 ♀♀ dissected on 15 and 17 slides, respectively (<named-content xmlns:xlink="http://www.w3.org/1999/xlink" content-type="dwc:institutional_code" xlink:type="simple">NHMUK</named-content> reg. nos 2013.1046–1047), and 1 ♂ preserved in alcohol (<named-content xmlns:xlink="http://www.w3.org/1999/xlink" content-type="dwc:institutional_code" xlink:type="simple">NHMUK</named-content> reg. no. 2013.1048); one paratype collected from type locality, others from the central Bohai Sea, localities D4 (<named-content xmlns:xlink="http://www.w3.org/1999/xlink" content-type="dwc:verbatimCoordinates" xlink:type="simple"><named-content content-type="geo-json" specific-use="{&#34;type&#34;:&#34;Point&#34;,&#34;coordinates&#34;:[120.250000,38.250000]}" id="NCID0EN4AG" xlink:type="simple">38°15'N, 120°15'E</named-content></named-content>) and E3 (<named-content xmlns:xlink="http://www.w3.org/1999/xlink" content-type="dwc:verbatimCoordinates" xlink:type="simple"><named-content content-type="geo-json" specific-use="{&#34;type&#34;:&#34;Point&#34;,&#34;coordinates&#34;:[119.500000,38.500000]}" id="NCID0EV4AG" xlink:type="simple">38°30'N, 119°30'E</named-content></named-content>), respectively (Fig. <xref ref-type="fig" rid="F1">1</xref>; Table <xref ref-type="table" rid="T2">1</xref>). Collected by F.-h. Mu and Y.-q. Guo in September 1998 and April 1999.</p><p>Since the new species is very similar to <italic><tp:taxon-name><tp:taxon-name-part taxon-name-part-type="genus" reg="Mesopsyllus">M.</tp:taxon-name-part> <tp:taxon-name-part taxon-name-part-type="species" reg="dimorphus">dimorphus</tp:taxon-name-part></tp:taxon-name></italic> its description is largely restricted to those features which are different.</p></tp:treatment-sec><tp:treatment-sec sec-type="description" id="SECID0EP5AG"><title>Description of male.</title><p>Body length 280–320 µm (n = 2, mean = 300 µm). Body covered with pattern of minute pimples (not figured). Urosomal ornamentation (Fig. <xref ref-type="fig" rid="F8">8A–C</xref>) very similar to that of <italic><tp:taxon-name><tp:taxon-name-part taxon-name-part-type="genus" reg="Mesopsyllus">M.</tp:taxon-name-part> <tp:taxon-name-part taxon-name-part-type="species" reg="dimorphus">dimorphus</tp:taxon-name-part></tp:taxon-name></italic> except for presence of one additional pair of dorsal spinule rows on urosomite-4.</p><fig id="F8" position="float" orientation="portrait"><label>Figure 8.</label><caption><p>
                      <italic><tp:taxon-name><tp:taxon-name-part taxon-name-part-type="genus" reg="Mesopsyllus">Mesopsyllus</tp:taxon-name-part> <tp:taxon-name-part taxon-name-part-type="species" reg="spiniferus">spiniferus</tp:taxon-name-part></tp:taxon-name></italic> sp. n. (♂): <bold>A</bold> abdomen, ventral <bold>B</bold> abdomen, lateral <bold>C</bold> abdomen, dorsal [Caudal rami in <bold>A–C</bold> not drawn at full length]. All drawings based on holotype (<named-content xmlns:xlink="http://www.w3.org/1999/xlink" content-type="dwc:institutional_code" xlink:type="simple">NHMUK</named-content> reg. no. 2013.1045).</p></caption><graphic xmlns:xlink="http://www.w3.org/1999/xlink" xlink:href="zookeys-718-001-g008.jpg" position="float" orientation="portrait" xlink:type="simple" id="oo_171494.jpg"/></fig><p>Antennae, mouthparts, P6, caudal rami and rostrum as in <italic><tp:taxon-name><tp:taxon-name-part taxon-name-part-type="genus" reg="Mesopsyllus">M.</tp:taxon-name-part> <tp:taxon-name-part taxon-name-part-type="species" reg="dimorphus">dimorphus</tp:taxon-name-part></tp:taxon-name></italic>.</p><p>Antennule (Fig. <xref ref-type="fig" rid="F9">9A–B</xref>) 8-segmented. Anterior margin of segment 7 with two spiniform elements (modified setae) instead of three conical elements in <italic><tp:taxon-name><tp:taxon-name-part taxon-name-part-type="genus" reg="Mesopsyllus">M.</tp:taxon-name-part> <tp:taxon-name-part taxon-name-part-type="species" reg="dimorphus">dimorphus</tp:taxon-name-part></tp:taxon-name></italic>.</p><p>P1 with different spinular ornamentation on coxa, as figured for ♀ (Fig. <xref ref-type="fig" rid="F9">9D</xref>). Endopod shorter and inner seta on <abbrev xmlns:xlink="http://www.w3.org/1999/xlink" xlink:title="endopod" id="ABBRID0ENBBG" xlink:type="simple">enp</abbrev>-2 distinctly shorter than in <italic><tp:taxon-name><tp:taxon-name-part taxon-name-part-type="genus" reg="Mesopsyllus">M.</tp:taxon-name-part> <tp:taxon-name-part taxon-name-part-type="species" reg="dimorphus">dimorphus</tp:taxon-name-part></tp:taxon-name></italic>.</p><p>P2 (Fig. <xref ref-type="fig" rid="F9">9C</xref>). Coxa with a row of long spinules on anterior surface. Inner seta of <abbrev xmlns:xlink="http://www.w3.org/1999/xlink" xlink:title="exopod" id="ABBRID0ECCBG" xlink:type="simple">exp</abbrev>-2 shorter than in <italic><tp:taxon-name><tp:taxon-name-part taxon-name-part-type="genus" reg="Mesopsyllus">M.</tp:taxon-name-part> <tp:taxon-name-part taxon-name-part-type="species" reg="dimorphus">dimorphus</tp:taxon-name-part></tp:taxon-name></italic>, only extending to distal margin of <abbrev xmlns:xlink="http://www.w3.org/1999/xlink" xlink:title="exopod" id="ABBRID0ERCBG" xlink:type="simple">exp</abbrev>-3. Endopod 2-segmented. Enp-1 with 1 minute inner seta and spinules along outer, inner and distal margins; outer distal corner produced into spinous process. Enp-2 with spinules along inner and outer margins and a sharp spinous process halfway down outer margin; inner margin with two setae, proximal of which minute and plumose; distal margin with two apical setae and one outer spine.</p><fig id="F9" position="float" orientation="portrait"><label>Figure 9.</label><caption><p>
                      <italic><tp:taxon-name><tp:taxon-name-part taxon-name-part-type="genus" reg="Mesopsyllus">Mesopsyllus</tp:taxon-name-part> <tp:taxon-name-part taxon-name-part-type="species" reg="spiniferus">spiniferus</tp:taxon-name-part></tp:taxon-name></italic> sp. n.: <bold>A</bold> antennule ♂, distal five segments, showing modified elements on segments 6–7 (armature elements on other segments omitted or not drawn at full length), ventral <bold>B</bold> antennule ♂, distal three segments, showing modified elements on segments 6–7 (elements on segment 8 omitted), anterior <bold>C</bold> P2 ♂, anterior <bold>D</bold> P1 ♀, anterior <bold>A–C</bold> based on holotype (<named-content xmlns:xlink="http://www.w3.org/1999/xlink" content-type="dwc:institutional_code" xlink:type="simple">NHMUK</named-content> reg. no. 2013.1045), <bold>D</bold> based on paratype (<named-content xmlns:xlink="http://www.w3.org/1999/xlink" content-type="dwc:institutional_code" xlink:type="simple">NHMUK</named-content> reg. no. 2013.1046).</p></caption><graphic xmlns:xlink="http://www.w3.org/1999/xlink" xlink:href="zookeys-718-001-g009.jpg" position="float" orientation="portrait" xlink:type="simple" id="oo_171495.jpg"/></fig><p>P3 (Fig. <xref ref-type="fig" rid="F10">10A</xref>). Coxa, basis and exopod as in <italic><tp:taxon-name><tp:taxon-name-part taxon-name-part-type="genus" reg="Mesopsyllus">M.</tp:taxon-name-part> <tp:taxon-name-part taxon-name-part-type="species" reg="dimorphus">dimorphus</tp:taxon-name-part></tp:taxon-name></italic>. Inner seta of <abbrev xmlns:xlink="http://www.w3.org/1999/xlink" xlink:title="endopod" id="ABBRID0EUEBG" xlink:type="simple">enp</abbrev>-1 much shorter than in <italic><tp:taxon-name><tp:taxon-name-part taxon-name-part-type="genus" reg="Mesopsyllus">M.</tp:taxon-name-part> <tp:taxon-name-part taxon-name-part-type="species" reg="dimorphus">dimorphus</tp:taxon-name-part></tp:taxon-name></italic>.</p><p>P4 (Fig. <xref ref-type="fig" rid="F10">10B</xref>). Coxa as in <italic><tp:taxon-name><tp:taxon-name-part taxon-name-part-type="genus" reg="Mesopsyllus">M.</tp:taxon-name-part> <tp:taxon-name-part taxon-name-part-type="species" reg="dimorphus">dimorphus</tp:taxon-name-part></tp:taxon-name></italic>. Basis with a spinous process at inner distal corner and between insertion sites of exopod and endopod. Distal inner seta of <abbrev xmlns:xlink="http://www.w3.org/1999/xlink" xlink:title="exopod" id="ABBRID0EUFBG" xlink:type="simple">exp</abbrev>-3 thicker than proximal one. Inner seta of <abbrev xmlns:xlink="http://www.w3.org/1999/xlink" xlink:title="endopod" id="ABBRID0EYFBG" xlink:type="simple">enp</abbrev>-1 much shorter than in <italic><tp:taxon-name><tp:taxon-name-part taxon-name-part-type="genus" reg="Mesopsyllus">M.</tp:taxon-name-part> <tp:taxon-name-part taxon-name-part-type="species" reg="dimorphus">dimorphus</tp:taxon-name-part></tp:taxon-name></italic>, only reaching distal margin of <abbrev xmlns:xlink="http://www.w3.org/1999/xlink" xlink:title="endopod" id="ABBRID0EHGBG" xlink:type="simple">enp</abbrev>-2; <abbrev xmlns:xlink="http://www.w3.org/1999/xlink" xlink:title="endopod" id="ABBRID0ELGBG" xlink:type="simple">enp</abbrev>-2 longer than in <italic><tp:taxon-name><tp:taxon-name-part taxon-name-part-type="genus" reg="Mesopsyllus">M.</tp:taxon-name-part> <tp:taxon-name-part taxon-name-part-type="species" reg="dimorphus">dimorphus</tp:taxon-name-part></tp:taxon-name></italic>, with two (instead of one) inner setae.</p><p>Seta and spine formula of P1–P4 as follows:</p><table-wrap id="T4" position="float" orientation="portrait"><table id="TID0EH2AE" rules="all"><tbody><tr><td rowspan="1" colspan="1">
                          <bold>Thoracopod</bold>
                        </td><td rowspan="1" colspan="1">
                          <bold>Exopod</bold>
                        </td><td rowspan="1" colspan="1">
                          <bold>Endopod</bold>
                        </td></tr><tr><td rowspan="1" colspan="1">P1</td><td rowspan="1" colspan="1">0.1.022</td><td rowspan="1" colspan="1">1.1.111</td></tr><tr><td rowspan="1" colspan="1">P2</td><td rowspan="1" colspan="1">0.1.122</td><td rowspan="1" colspan="1">1.221</td></tr><tr><td rowspan="1" colspan="1">P3</td><td rowspan="1" colspan="1">0.1.222</td><td rowspan="1" colspan="1">1.1+<abbrev xmlns:xlink="http://www.w3.org/1999/xlink" xlink:title="apohysis" id="ABBRID0EWIBG" xlink:type="simple">apo</abbrev>.020 (1.221)</td></tr><tr><td rowspan="1" colspan="1">P4</td><td rowspan="1" colspan="1">0.1.222</td><td rowspan="1" colspan="1">1.221</td></tr></tbody></table></table-wrap><p>Formulae in parentheses denote female condition.</p><p>P5 (Fig. <xref ref-type="fig" rid="F10">10E</xref>). Number of armature elements as in <italic><tp:taxon-name><tp:taxon-name-part taxon-name-part-type="genus" reg="Mesopsyllus">M.</tp:taxon-name-part> <tp:taxon-name-part taxon-name-part-type="species" reg="dimorphus">dimorphus</tp:taxon-name-part></tp:taxon-name></italic>. Endopodal lobe slightly wider and inner spine more spiniform and shorter than in <italic><tp:taxon-name><tp:taxon-name-part taxon-name-part-type="genus" reg="Mesopsyllus">M.</tp:taxon-name-part> <tp:taxon-name-part taxon-name-part-type="species" reg="dimorphus">dimorphus</tp:taxon-name-part></tp:taxon-name></italic>. Exopodal setae 1–2 relatively shorter compared to seta 3.</p></tp:treatment-sec><tp:treatment-sec sec-type="description" id="SECID0EBKBG"><title>Description of female.</title><p>Body length 340–350 µm (n = 2, mean = 345 µm). Body covered with pattern of minute pimples (not figured). Sexual dimorphism in antennule, P3–P5, and urosomal segmentation and ornamentation.</p><p>Antennule, P5, and urosomal segmentation and ornamentation as in <italic><tp:taxon-name><tp:taxon-name-part taxon-name-part-type="genus" reg="Mesopsyllus">M.</tp:taxon-name-part> <tp:taxon-name-part taxon-name-part-type="species" reg="dimorphus">dimorphus</tp:taxon-name-part></tp:taxon-name></italic>.</p><p>P3 (Fig. <xref ref-type="fig" rid="F10">10C</xref>). Coxa, basis and exopod as in ♂. Enp-1 with minute inner seta and spinous process at outer distal corner; <abbrev xmlns:xlink="http://www.w3.org/1999/xlink" xlink:title="endopod" id="ABBRID0EZKBG" xlink:type="simple">enp</abbrev>-2 with two inner setae.</p><p>P4 (Fig. <xref ref-type="fig" rid="F10">10D</xref>). Coxa, basis and exopod as in ♂. Enp-1 with minute, plumose inner seta (indicated by arrow).</p><fig id="F10" position="float" orientation="portrait"><label>Figure 10.</label><caption><p>
                      <italic><tp:taxon-name><tp:taxon-name-part taxon-name-part-type="genus" reg="Mesopsyllus">Mesopsyllus</tp:taxon-name-part> <tp:taxon-name-part taxon-name-part-type="species" reg="spiniferus">spiniferus</tp:taxon-name-part></tp:taxon-name></italic> sp. n.: <bold>A</bold> P3 ♂, anterior <bold>B</bold> P4 ♂, anterior <bold>C</bold> P3 endopod ♀, anterior (vestigial seta on <abbrev xmlns:xlink="http://www.w3.org/1999/xlink" xlink:title="endopod" id="ABBRID0E3LBG" xlink:type="simple">enp</abbrev>-1 indicated by arrow) <bold>D</bold> P4 endopod ♀ (reduced seta on <abbrev xmlns:xlink="http://www.w3.org/1999/xlink" xlink:title="endopod" id="ABBRID0ECMBG" xlink:type="simple">enp</abbrev>-1 indicated by arrow; setae on <abbrev xmlns:xlink="http://www.w3.org/1999/xlink" xlink:title="endopod" id="ABBRID0EGMBG" xlink:type="simple">enp</abbrev>-2 not drawn at full length), anterior <bold>E</bold> P5 ♂, anterior (minute setae on exopod and endopodal lobe indicated by arrow) <bold>A–B, E</bold> based on holotype (<named-content xmlns:xlink="http://www.w3.org/1999/xlink" content-type="dwc:institutional_code" xlink:type="simple">NHMUK</named-content> reg. no. 2013.1045) <bold>C–D</bold> based on paratype (<named-content xmlns:xlink="http://www.w3.org/1999/xlink" content-type="dwc:institutional_code" xlink:type="simple">NHMUK</named-content> reg. no. 2013.1046).</p></caption><graphic xmlns:xlink="http://www.w3.org/1999/xlink" xlink:href="zookeys-718-001-g010.jpg" position="float" orientation="portrait" xlink:type="simple" id="oo_171496.jpg"/></fig></tp:treatment-sec><tp:treatment-sec sec-type="variability" id="SECID0E6MBG"><title>Variability.</title><p>Both female specimens display right-left asymmetrical setal formulae on one pair of swimming legs. In the first specimen P3 <abbrev xmlns:xlink="http://www.w3.org/1999/xlink" xlink:title="endopod" id="ABBRID0EFNBG" xlink:type="simple">enp</abbrev>-2 displays only one inner seta on one side and two on the other; in the second specimen P4 <abbrev xmlns:xlink="http://www.w3.org/1999/xlink" xlink:title="exopod" id="ABBRID0EJNBG" xlink:type="simple">exp</abbrev>-3 exhibits one inner seta on one side but two on the other. The male holotype is aberrant in leg 1 with one side represented by a single segment with two distal setae and one outer spine (compare typical condition observed in dissected ♀ paratype: Fig. <xref ref-type="fig" rid="F9">9D</xref>).</p></tp:treatment-sec><tp:treatment-sec sec-type="etymology" id="SECID0ERNBG"><title>Etymology.</title><p>The species name alludes to the two spiniform elements on segment 7 of the male antennule.</p></tp:treatment-sec><tp:treatment-sec><!--Section generated to contain objects referenced in tp:taxon-treatment.--><fig id="F1" position="float" orientation="portrait"><label>Figure 1.</label><caption><p>Location of sampling stations in the Bohai Sea, China where <italic><tp:taxon-name><tp:taxon-name-part taxon-name-part-type="genus" reg="Mesopsyllus">Mesopsyllus</tp:taxon-name-part> <tp:taxon-name-part taxon-name-part-type="species" reg="spiniferus">spiniferus</tp:taxon-name-part></tp:taxon-name></italic> sp. n. and <italic><tp:taxon-name><tp:taxon-name-part taxon-name-part-type="genus" reg="Mesopsyllus">M.</tp:taxon-name-part> <tp:taxon-name-part taxon-name-part-type="species" reg="dimorphus">dimorphus</tp:taxon-name-part></tp:taxon-name></italic> sp. n. were observed, indicated by red squares and blue circles, respectively.</p></caption><graphic xmlns:xlink="http://www.w3.org/1999/xlink" xlink:href="zookeys-718-001-g001.jpg" position="float" orientation="portrait" xlink:type="simple" id="oo_171485.jpg"/></fig><table-wrap id="T2" position="float" orientation="portrait"><label>Table 1.</label><caption><p>Location and environmental characteristics of sampling stations in the Bohai Sea (<abbrev xmlns:xlink="http://www.w3.org/1999/xlink" xlink:title="median grain size" id="ABBRID0EU5AE" xlink:type="simple">Md</abbrev> = median grain size).</p></caption><table id="TID0EEBAE" rules="all"><tbody><tr><th rowspan="1" colspan="1">Station</th><th rowspan="1" colspan="1">Lattitude / Longitude</th><th rowspan="1" colspan="1">Depth (m)</th><th rowspan="1" colspan="1">Sediment type</th><th rowspan="1" colspan="1">
                          <abbrev xmlns:xlink="http://www.w3.org/1999/xlink" xlink:title="median grain size" id="ABBRID0EN6AE" xlink:type="simple">Md</abbrev>
                        </th></tr><tr><td rowspan="1" colspan="1">
                          <abbrev xmlns:xlink="http://www.w3.org/1999/xlink" xlink:title="antennule" id="ABBRID0EW6AE" xlink:type="simple">A1</abbrev>
                        </td><td rowspan="1" colspan="1">
                          <named-content xmlns:xlink="http://www.w3.org/1999/xlink" content-type="dwc:verbatimCoordinates" xlink:type="simple"><named-content content-type="geo-json" specific-use="{&#34;type&#34;:&#34;Point&#34;,&#34;coordinates&#34;:[121.583333,37.733333]}" id="NCID0ECAAG" xlink:type="simple">37°44'N, 121°35'E</named-content></named-content>
                        </td><td rowspan="1" colspan="1">20.5</td><td rowspan="1" colspan="1">coarse silt</td><td rowspan="1" colspan="1">5.42</td></tr><tr><td rowspan="1" colspan="1">
                          <abbrev xmlns:xlink="http://www.w3.org/1999/xlink" xlink:title="antenna" id="ABBRID0EVAAG" xlink:type="simple">A2</abbrev>
                        </td><td rowspan="1" colspan="1">
                          <named-content xmlns:xlink="http://www.w3.org/1999/xlink" content-type="dwc:verbatimCoordinates" xlink:type="simple"><named-content content-type="geo-json" specific-use="{&#34;type&#34;:&#34;Point&#34;,&#34;coordinates&#34;:[121.583333,38.000000]}" id="NCID0EABAG" xlink:type="simple">38°00'N, 121°35'E</named-content></named-content>
                        </td><td rowspan="1" colspan="1">42.8</td><td rowspan="1" colspan="1">sandy silt</td><td rowspan="1" colspan="1">5.4</td></tr><tr><td rowspan="1" colspan="1">A4</td><td rowspan="1" colspan="1">
                          <named-content xmlns:xlink="http://www.w3.org/1999/xlink" content-type="dwc:verbatimCoordinates" xlink:type="simple"><named-content content-type="geo-json" specific-use="{&#34;type&#34;:&#34;Point&#34;,&#34;coordinates&#34;:[121.583333,38.416667]}" id="NCID0EZBAG" xlink:type="simple">38°25'N, 121°35'E</named-content></named-content>
                        </td><td rowspan="1" colspan="1">50.8</td><td rowspan="1" colspan="1">very fine sand</td><td rowspan="1" colspan="1">3.87</td></tr><tr><td rowspan="1" colspan="1">C4</td><td rowspan="1" colspan="1">
                          <named-content xmlns:xlink="http://www.w3.org/1999/xlink" content-type="dwc:verbatimCoordinates" xlink:type="simple"><named-content content-type="geo-json" specific-use="{&#34;type&#34;:&#34;Point&#34;,&#34;coordinates&#34;:[121.250000,38.000000]}" id="NCID0ESCAG" xlink:type="simple">38°00'N, 121°15'E</named-content></named-content>
                        </td><td rowspan="1" colspan="1">23.8</td><td rowspan="1" colspan="1">sandy silt</td><td rowspan="1" colspan="1">5.19</td></tr><tr><td rowspan="1" colspan="1">D3</td><td rowspan="1" colspan="1">
                          <named-content xmlns:xlink="http://www.w3.org/1999/xlink" content-type="dwc:verbatimCoordinates" xlink:type="simple"><named-content content-type="geo-json" specific-use="{&#34;type&#34;:&#34;Point&#34;,&#34;coordinates&#34;:[119.733333,38.250000]}" id="NCID0ELDAG" xlink:type="simple">38°15'N, 119°44'E</named-content></named-content>
                        </td><td rowspan="1" colspan="1">22.9</td><td rowspan="1" colspan="1">coarse silt</td><td rowspan="1" colspan="1">5.73</td></tr><tr><td rowspan="1" colspan="1">D4</td><td rowspan="1" colspan="1">
                          <named-content xmlns:xlink="http://www.w3.org/1999/xlink" content-type="dwc:verbatimCoordinates" xlink:type="simple"><named-content content-type="geo-json" specific-use="{&#34;type&#34;:&#34;Point&#34;,&#34;coordinates&#34;:[120.250000,38.250000]}" id="NCID0EEEAG" xlink:type="simple">38°15'N, 120°15'E</named-content></named-content>
                        </td><td rowspan="1" colspan="1">24.3</td><td rowspan="1" colspan="1">silty sand</td><td rowspan="1" colspan="1">4.96</td></tr><tr><td rowspan="1" colspan="1">D5</td><td rowspan="1" colspan="1">
                          <named-content xmlns:xlink="http://www.w3.org/1999/xlink" content-type="dwc:verbatimCoordinates" xlink:type="simple"><named-content content-type="geo-json" specific-use="{&#34;type&#34;:&#34;Point&#34;,&#34;coordinates&#34;:[121.250000,38.250000]}" id="NCID0E4EAG" xlink:type="simple">38°15'N, 121°15'E</named-content></named-content>
                        </td><td rowspan="1" colspan="1">37.0</td><td rowspan="1" colspan="1">very fine sand</td><td rowspan="1" colspan="1">3.94</td></tr><tr><td rowspan="1" colspan="1">E3</td><td rowspan="1" colspan="1">
                          <named-content xmlns:xlink="http://www.w3.org/1999/xlink" content-type="dwc:verbatimCoordinates" xlink:type="simple"><named-content content-type="geo-json" specific-use="{&#34;type&#34;:&#34;Point&#34;,&#34;coordinates&#34;:[119.500000,38.500000]}" id="NCID0EWFAG" xlink:type="simple">38°30'N, 119°30'E</named-content></named-content>
                        </td><td rowspan="1" colspan="1">26.0</td><td rowspan="1" colspan="1">clayey silt</td><td rowspan="1" colspan="1">7.63</td></tr></tbody></table></table-wrap></tp:treatment-sec></tp:taxon-treatment>
