# Supplementary material for: New Mesopsyllus species from the Bohai Sea, China, re-evaluation of the validity of Vibriopsyllus Kornev & Chertoprud, 2008 and proposal of Sympodella gen. n. (Copepoda, Harpacticoida, Canthocamptidae)
Source: Zookeys. 2017 Dec 4;(718):1–33. doi: 10.3897/zookeys.718.13700 (PMC5740442; doi:10.3897/zookeys.718.13700)
Supplement: XML Treatment for Sympodella [file zookeys.718.13700-treatment4.xml]

<!DOCTYPE tp:taxon-treatment
  PUBLIC "-//TaxonX//DTD Taxonomic Treatment Publishing DTD v0 20100105//EN" "tax-treatment-NSO.dtd">
<tp:taxon-treatment xmlns:tp="http://www.plazi.org/taxpub"><tp:treatment-meta><kwd-group><label>Taxon classification</label><kwd><named-content xmlns:xlink="http://www.w3.org/1999/xlink" content-type="kingdom">Animalia</named-content></kwd><kwd><named-content xmlns:xlink="http://www.w3.org/1999/xlink" content-type="order">Harpacticoida</named-content></kwd><kwd><named-content xmlns:xlink="http://www.w3.org/1999/xlink" content-type="family">Canthocamptidae</named-content></kwd></kwd-group><mixed-citation publication-type="journal"><person-group><name><surname>Mu</surname><given-names>Fang-hong</given-names></name><name><surname>Huys</surname><given-names>Rony</given-names></name></person-group><article-title>New <italic><tp:taxon-name><tp:taxon-name-part taxon-name-part-type="genus" reg="Mesopsyllus">Mesopsyllus</tp:taxon-name-part></tp:taxon-name></italic> species from the Bohai Sea, China, re-evaluation of the validity of <italic><tp:taxon-name><tp:taxon-name-part taxon-name-part-type="genus" reg="Vibriopsyllus">Vibriopsyllus</tp:taxon-name-part></tp:taxon-name></italic> Kornev &amp; Chertoprud, 2008 and proposal of <italic><tp:taxon-name><tp:taxon-name-part taxon-name-part-type="genus" reg="Sympodella">Sympodella</tp:taxon-name-part></tp:taxon-name></italic> gen. n. (<tp:taxon-name><tp:taxon-name-part taxon-name-part-type="subclass">Copepoda</tp:taxon-name-part></tp:taxon-name>, <tp:taxon-name><tp:taxon-name-part taxon-name-part-type="order">Harpacticoida</tp:taxon-name-part></tp:taxon-name>, <tp:taxon-name><tp:taxon-name-part taxon-name-part-type="family">Canthocamptidae</tp:taxon-name-part></tp:taxon-name>)</article-title><source>Zookeys</source><day>4</day><month>12</month><year>2017</year><volume>2017</volume><issue>718</issue><fpage>1</fpage><lpage>33</lpage><pub-id pub-id-type="doi">10.3897/zookeys.718.13700</pub-id></mixed-citation></tp:treatment-meta><tp:nomenclature><label>Genus</label><tp:taxon-name>
                <tp:taxon-name-part taxon-name-part-type="genus" reg="Sympodella">Sympodella</tp:taxon-name-part>
                <object-id xmlns:xlink="http://www.w3.org/1999/xlink" content-type="zoobank" xlink:type="simple">http://zoobank.org/3D8C3AAA-42DC-4D11-AE0F-0EB5F870F134</object-id>
              </tp:taxon-name><tp:taxon-status xmlns:xlink="http://www.w3.org/1999/xlink" xlink:type="simple">gen. n.</tp:taxon-status></tp:nomenclature><tp:treatment-sec sec-type="diagnosis" id="SECID0EIBDI"><title>Diagnosis.</title><p>Rostrum defined at base; triangular. Antennule 6-segmented in ♀, with aesthetasc on segments 3 and 6; 9-segmented, haplocer with geniculation between segments 7 and 8 in ♂; without enlarged modified spines in both sexes. Antenna with two abexopodal setae on allobasis; exopod 1-segmented, with three setae. Mandibular palp with elongate basis (with one seta), 1-segmented endopod (with four setae) and vestigial unisetose exopod. Maxillule with rami incorporated into basis. Maxilla with two endites on syncoxa; endopod fused to allobasis. Maxilliped with well developed seta on syncoxa. Swimming legs of ♀ with 3-segmented exopods and 3- (P1) or 2-segmented endopods (P2–P4); armature formulae as in Table <xref ref-type="table" rid="T5">2</xref>. Inner seta of P1 <abbrev xmlns:xlink="http://www.w3.org/1999/xlink" xlink:title="endopod" id="ABBRID0ESBDI" xlink:type="simple">enp</abbrev>-1 recurved backwardly and dorsally; outer spine of P1 <abbrev xmlns:xlink="http://www.w3.org/1999/xlink" xlink:title="exopod" id="ABBRID0EWBDI" xlink:type="simple">exp</abbrev>-1 not enlarged; outer exopodal spines of P1–P4 bipinnate, without elongate pinnules in proximal half. Inner distal seta of P2 <abbrev xmlns:xlink="http://www.w3.org/1999/xlink" xlink:title="endopod" id="ABBRID0E1BDI" xlink:type="simple">enp</abbrev>-2 and outer distal seta of P4 <abbrev xmlns:xlink="http://www.w3.org/1999/xlink" xlink:title="endopod" id="ABBRID0E5BDI" xlink:type="simple">enp</abbrev>-2 longer in ♂. P3 endopod 3-segmented in ♂; <abbrev xmlns:xlink="http://www.w3.org/1999/xlink" xlink:title="endopod" id="ABBRID0ECCDI" xlink:type="simple">enp</abbrev>-2 with inner seta and slender terminal apophysis; <abbrev xmlns:xlink="http://www.w3.org/1999/xlink" xlink:title="endopod" id="ABBRID0EGCDI" xlink:type="simple">enp</abbrev>-3 with two apical setae. P5 with fused exopod and baseoendopod, forming weakly bilobate plate in both sexes; exopodal lobe with five and six elements in ♀ and ♂, respectively; endopodal lobe with four and two elements in ♀ and ♂, respectively. Sixth pair of legs asymmetrical in ♂, each with two tiny setae. Caudal ramus short, with six setae.</p></tp:treatment-sec><tp:treatment-sec sec-type="Type and only species" id="SECID0EKCDI"><title>Type and only species.</title><p>
                <italic><tp:taxon-name><tp:taxon-name-part taxon-name-part-type="genus" reg="Carolinicola">Carolinicola</tp:taxon-name-part> <tp:taxon-name-part taxon-name-part-type="species" reg="galapagoensis">galapagoensis</tp:taxon-name-part></tp:taxon-name></italic> Mielke, 1997 = <italic><tp:taxon-name><tp:taxon-name-part taxon-name-part-type="genus" reg="Sympodella">Sympodella</tp:taxon-name-part> <tp:taxon-name-part taxon-name-part-type="species" reg="galapagoensis">galapagoensis</tp:taxon-name-part></tp:taxon-name></italic> (Mielke, 1997) (by original designation).</p></tp:treatment-sec><tp:treatment-sec sec-type="etymology" id="SECID0EGDDI"><title>Etymology.</title><p>The name is derived from the Greek <italic>syn</italic>, <italic>sym</italic>, meaning together, and <italic>pous</italic> (genitive <italic>podos</italic>), meaning foot, and refers to the fused condition of leg 5 in both sexes. Gender: feminine.</p></tp:treatment-sec><tp:treatment-sec><!--Section generated to contain objects referenced in tp:taxon-treatment.--><table-wrap id="T5" position="float" orientation="portrait"><label>Table 2.</label><caption><p>Antennulary characters (# = number of segments; <abbrev xmlns:xlink="http://www.w3.org/1999/xlink" xlink:title="aesthetasc" id="ABBRID0ESZBG" xlink:type="simple">ae</abbrev> = segment on which proximal aesthetasc is located; sp = presence/absence of enlarged spinulose spines on segments 2–3) and P1–P5 armature formulae of species of <italic><tp:taxon-name><tp:taxon-name-part taxon-name-part-type="genus" reg="Mesopsyllus">Mesopsyllus</tp:taxon-name-part></tp:taxon-name></italic> Por, 1960 (<italic><tp:taxon-name><tp:taxon-name-part taxon-name-part-type="genus" reg="Mesopsyllus">M.</tp:taxon-name-part></tp:taxon-name></italic>) and related genera (<italic><tp:taxon-name><tp:taxon-name-part taxon-name-part-type="genus" reg="Bathycamptus">Ba.</tp:taxon-name-part></tp:taxon-name></italic> = <italic><tp:taxon-name><tp:taxon-name-part taxon-name-part-type="genus" reg="Bathycamptus">Bathycamptus</tp:taxon-name-part></tp:taxon-name></italic> Huys &amp; Thistle, 1989; <italic><tp:taxon-name><tp:taxon-name-part taxon-name-part-type="genus" reg="Boreolimella">Bo.</tp:taxon-name-part></tp:taxon-name></italic> = <italic><tp:taxon-name><tp:taxon-name-part taxon-name-part-type="genus" reg="Boreolimella">Boreolimella</tp:taxon-name-part></tp:taxon-name></italic> Huys &amp; Thistle, 1989; <italic><tp:taxon-name><tp:taxon-name-part taxon-name-part-type="genus" reg="Hanikraia">Ha.</tp:taxon-name-part></tp:taxon-name></italic> = <italic><tp:taxon-name><tp:taxon-name-part taxon-name-part-type="genus" reg="Hanikraia">Hanikraia</tp:taxon-name-part></tp:taxon-name></italic> Huys, 2009; <italic><tp:taxon-name><tp:taxon-name-part taxon-name-part-type="genus" reg="Hemimesochra">He.</tp:taxon-name-part></tp:taxon-name></italic> = <italic><tp:taxon-name><tp:taxon-name-part taxon-name-part-type="genus" reg="Hemimesochra">Hemimesochra</tp:taxon-name-part></tp:taxon-name></italic> Sars, 1920; <italic><tp:taxon-name><tp:taxon-name-part taxon-name-part-type="genus" reg="Psammocamptus">Ps.</tp:taxon-name-part></tp:taxon-name></italic> = <italic><tp:taxon-name><tp:taxon-name-part taxon-name-part-type="genus" reg="Psammocamptus">Psammocamptus</tp:taxon-name-part></tp:taxon-name></italic> Mielke, 1975; <italic><tp:taxon-name><tp:taxon-name-part taxon-name-part-type="genus" reg="Pusillargillus">Pu.</tp:taxon-name-part></tp:taxon-name></italic> = <italic><tp:taxon-name><tp:taxon-name-part taxon-name-part-type="genus" reg="Pusillargillus">Pusillargillus</tp:taxon-name-part></tp:taxon-name></italic> Huys &amp; Thistle, 1989; <italic><tp:taxon-name><tp:taxon-name-part taxon-name-part-type="genus" reg="Sympodella">S.</tp:taxon-name-part></tp:taxon-name></italic> = <italic><tp:taxon-name><tp:taxon-name-part taxon-name-part-type="genus" reg="Sympodella">Sympodella</tp:taxon-name-part></tp:taxon-name></italic> gen. n.; ? = condition unknown).</p></caption><table id="TID0EYEAG" rules="all"><tbody><tr><th rowspan="2" colspan="1"/><th rowspan="1" colspan="3">
                  <abbrev xmlns:xlink="http://www.w3.org/1999/xlink" xlink:title="antennule" id="ABBRID0ES4BG" xlink:type="simple">A1</abbrev> ♀</th><th rowspan="1" colspan="2">P1</th><th rowspan="1" colspan="2">P2</th><th rowspan="1" colspan="2">P3</th><th rowspan="1" colspan="2">P4</th><th rowspan="1" colspan="3">P5 ♀</th><th rowspan="1" colspan="2">P5 ♂</th></tr><tr><th rowspan="1" colspan="1">#</th><th rowspan="1" colspan="1">
                  <abbrev xmlns:xlink="http://www.w3.org/1999/xlink" xlink:title="aesthetasc" id="ABBRID0EQ5BG" xlink:type="simple">ae</abbrev>
                </th><th rowspan="1" colspan="1">sp</th><th rowspan="1" colspan="1">
                  <abbrev xmlns:xlink="http://www.w3.org/1999/xlink" xlink:title="exopod" id="ABBRID0E25BG" xlink:type="simple">exp</abbrev>
                </th><th rowspan="1" colspan="1">
                  <abbrev xmlns:xlink="http://www.w3.org/1999/xlink" xlink:title="endopod" id="ABBRID0ED6BG" xlink:type="simple">enp</abbrev>
                </th><th rowspan="1" colspan="1">
                  <abbrev xmlns:xlink="http://www.w3.org/1999/xlink" xlink:title="exopod" id="ABBRID0EL6BG" xlink:type="simple">exp</abbrev>
                </th><th rowspan="1" colspan="1">
                  <abbrev xmlns:xlink="http://www.w3.org/1999/xlink" xlink:title="endopod" id="ABBRID0ET6BG" xlink:type="simple">enp</abbrev>
                </th><th rowspan="1" colspan="1">
                  <abbrev xmlns:xlink="http://www.w3.org/1999/xlink" xlink:title="exopod" id="ABBRID0E26BG" xlink:type="simple">exp</abbrev>
                </th><th rowspan="1" colspan="1">
                  <abbrev xmlns:xlink="http://www.w3.org/1999/xlink" xlink:title="endopod" id="ABBRID0EEAAI" xlink:type="simple">enp</abbrev>
                </th><th rowspan="1" colspan="1">
                  <abbrev xmlns:xlink="http://www.w3.org/1999/xlink" xlink:title="exopod" id="ABBRID0EMAAI" xlink:type="simple">exp</abbrev>
                </th><th rowspan="1" colspan="1">
                  <abbrev xmlns:xlink="http://www.w3.org/1999/xlink" xlink:title="endopod" id="ABBRID0EUAAI" xlink:type="simple">enp</abbrev>
                </th><th rowspan="1" colspan="1">rami</th><th rowspan="1" colspan="1">
                  <abbrev xmlns:xlink="http://www.w3.org/1999/xlink" xlink:title="exopod" id="ABBRID0E6AAI" xlink:type="simple">exp</abbrev>
                </th><th rowspan="1" colspan="1">
                  <abbrev xmlns:xlink="http://www.w3.org/1999/xlink" xlink:title="baseoendopod" id="ABBRID0EHBAI" xlink:type="simple">benp</abbrev>
                </th><th rowspan="1" colspan="1">
                  <abbrev xmlns:xlink="http://www.w3.org/1999/xlink" xlink:title="exopod" id="ABBRID0EPBAI" xlink:type="simple">exp</abbrev>
                </th><th rowspan="1" colspan="1">
                  <abbrev xmlns:xlink="http://www.w3.org/1999/xlink" xlink:title="baseoendopod" id="ABBRID0EXBAI" xlink:type="simple">benp</abbrev>
                </th></tr><tr><td rowspan="1" colspan="1">
                  <italic><tp:taxon-name><tp:taxon-name-part taxon-name-part-type="genus" reg="Mesopsyllus">M.</tp:taxon-name-part> <tp:taxon-name-part taxon-name-part-type="species" reg="atargatis">atargatis</tp:taxon-name-part></tp:taxon-name></italic>
                </td><td rowspan="1" colspan="1">6</td><td rowspan="1" colspan="1">4</td><td rowspan="1" colspan="1">+</td><td rowspan="1" colspan="1">0.1.022<sup>a</sup></td><td rowspan="1" colspan="1">1.1.111</td><td rowspan="1" colspan="1">0.1.123</td><td rowspan="1" colspan="1">1.121<sup>b</sup></td><td rowspan="1" colspan="1">0.1.223</td><td rowspan="1" colspan="1">1.121</td><td rowspan="1" colspan="1">0.1.123<sup>c</sup></td><td rowspan="1" colspan="1">1.121</td><td rowspan="1" colspan="1">free</td><td rowspan="1" colspan="1">3</td><td rowspan="1" colspan="1">4<sup>d</sup></td><td rowspan="1" colspan="1">?</td><td rowspan="1" colspan="1">?</td></tr><tr><td rowspan="1" colspan="1">
                  <italic><tp:taxon-name><tp:taxon-name-part taxon-name-part-type="genus" reg="Mesopsyllus">M.</tp:taxon-name-part> <tp:taxon-name-part taxon-name-part-type="species" reg="curvisetus">curvisetus</tp:taxon-name-part></tp:taxon-name></italic>
                </td><td rowspan="1" colspan="1">6</td><td rowspan="1" colspan="1">4</td><td rowspan="1" colspan="1">+</td><td rowspan="1" colspan="1">0.1.022</td><td rowspan="1" colspan="1">1.1.111<sup>e</sup></td><td rowspan="1" colspan="1">0.1.123</td><td rowspan="1" colspan="1">1?.221<sup>f</sup></td><td rowspan="1" colspan="1">0.1.223</td><td rowspan="1" colspan="1">1.221</td><td rowspan="1" colspan="1">0.1.222</td><td rowspan="1" colspan="1">1.121</td><td rowspan="1" colspan="1">free</td><td rowspan="1" colspan="1">4</td><td rowspan="1" colspan="1">4</td><td rowspan="1" colspan="1">5</td><td rowspan="1" colspan="1">2</td></tr><tr><td rowspan="1" colspan="1">
                  <italic><tp:taxon-name><tp:taxon-name-part taxon-name-part-type="genus" reg="Mesopsyllus">M.</tp:taxon-name-part> <tp:taxon-name-part taxon-name-part-type="species" reg="dimorphus">dimorphus</tp:taxon-name-part></tp:taxon-name></italic>
                </td><td rowspan="1" colspan="1">6</td><td rowspan="1" colspan="1">4</td><td rowspan="1" colspan="1">+</td><td rowspan="1" colspan="1">0.1.022</td><td rowspan="1" colspan="1">1.1.111</td><td rowspan="1" colspan="1">0.1.122</td><td rowspan="1" colspan="1">1.221</td><td rowspan="1" colspan="1">0.1.222</td><td rowspan="1" colspan="1">1.121</td><td rowspan="1" colspan="1">0.1.222</td><td rowspan="1" colspan="1">1.121</td><td rowspan="1" colspan="1">free</td><td rowspan="1" colspan="1">3</td><td rowspan="1" colspan="1">4</td><td rowspan="1" colspan="1">4</td><td rowspan="1" colspan="1">2</td></tr><tr><td rowspan="1" colspan="1">
                  <italic><tp:taxon-name><tp:taxon-name-part taxon-name-part-type="genus" reg="Mesopsyllus">M.</tp:taxon-name-part> <tp:taxon-name-part taxon-name-part-type="species" reg="secundus">secundus</tp:taxon-name-part></tp:taxon-name></italic>
                </td><td rowspan="1" colspan="1">6</td><td rowspan="1" colspan="1">4</td><td rowspan="1" colspan="1">+</td><td rowspan="1" colspan="1">0.1.022<sup>g</sup></td><td rowspan="1" colspan="1">1.111<sup>h</sup></td><td rowspan="1" colspan="1">0.1.123<sup>i</sup></td><td rowspan="1" colspan="1">1.121</td><td rowspan="1" colspan="1">0.1.223</td><td rowspan="1" colspan="1">1.121</td><td rowspan="1" colspan="1">0.1.223</td><td rowspan="1" colspan="1">1.121</td><td rowspan="1" colspan="1">free</td><td rowspan="1" colspan="1">5</td><td rowspan="1" colspan="1">4</td><td rowspan="1" colspan="1">4</td><td rowspan="1" colspan="1">2</td></tr><tr><td rowspan="1" colspan="1">
                  <italic><tp:taxon-name><tp:taxon-name-part taxon-name-part-type="genus" reg="Mesopsyllus">M.</tp:taxon-name-part> <tp:taxon-name-part taxon-name-part-type="species" reg="spiniferus">spiniferus</tp:taxon-name-part></tp:taxon-name></italic>
                </td><td rowspan="1" colspan="1">6</td><td rowspan="1" colspan="1">4</td><td rowspan="1" colspan="1">+</td><td rowspan="1" colspan="1">0.1.022</td><td rowspan="1" colspan="1">1.1.111</td><td rowspan="1" colspan="1">0.1.122</td><td rowspan="1" colspan="1">1.221</td><td rowspan="1" colspan="1">0.1.222</td><td rowspan="1" colspan="1">1.221</td><td rowspan="1" colspan="1">0.1.222</td><td rowspan="1" colspan="1">1.221</td><td rowspan="1" colspan="1">free</td><td rowspan="1" colspan="1">3</td><td rowspan="1" colspan="1">4</td><td rowspan="1" colspan="1">4</td><td rowspan="1" colspan="1">2</td></tr><tr><td rowspan="1" colspan="1">
                  <italic><tp:taxon-name><tp:taxon-name-part taxon-name-part-type="genus" reg="Bathycamptus">Ba.</tp:taxon-name-part> <tp:taxon-name-part taxon-name-part-type="species" reg="minutus">minutus</tp:taxon-name-part></tp:taxon-name></italic>
                </td><td rowspan="1" colspan="1">?</td><td rowspan="1" colspan="1">?</td><td rowspan="1" colspan="1">+</td><td rowspan="1" colspan="1">0.1.022</td><td rowspan="1" colspan="1">1.1.111</td><td rowspan="1" colspan="1">0.1.122</td><td rowspan="1" colspan="1">1.121</td><td rowspan="1" colspan="1">0.1.222</td><td rowspan="1" colspan="1">?</td><td rowspan="1" colspan="1">0.1.222</td><td rowspan="1" colspan="1">?</td><td rowspan="1" colspan="1">?</td><td rowspan="1" colspan="1">?</td><td rowspan="1" colspan="1">?</td><td rowspan="1" colspan="1">5</td><td rowspan="1" colspan="1">2</td></tr><tr><td rowspan="1" colspan="1">
                  <italic><tp:taxon-name><tp:taxon-name-part taxon-name-part-type="genus" reg="Bathycamptus">Ba.</tp:taxon-name-part> <tp:taxon-name-part taxon-name-part-type="species" reg="eckmani">eckmani</tp:taxon-name-part></tp:taxon-name></italic>
                </td><td rowspan="1" colspan="1">7</td><td rowspan="1" colspan="1">4</td><td rowspan="1" colspan="1">+</td><td rowspan="1" colspan="1">0.1.022</td><td rowspan="1" colspan="1">1.1.111</td><td rowspan="1" colspan="1">0.1.122</td><td rowspan="1" colspan="1">1.121</td><td rowspan="1" colspan="1">0.1.223</td><td rowspan="1" colspan="1">1.121</td><td rowspan="1" colspan="1">0.1.223</td><td rowspan="1" colspan="1">1.121</td><td rowspan="1" colspan="1">fused</td><td rowspan="1" colspan="1">4</td><td rowspan="1" colspan="1">4</td><td rowspan="1" colspan="1">5</td><td rowspan="1" colspan="1">2</td></tr><tr><td rowspan="1" colspan="1">
                  <italic><tp:taxon-name><tp:taxon-name-part taxon-name-part-type="genus" reg="Psammocamptus">Ps.</tp:taxon-name-part> <tp:taxon-name-part taxon-name-part-type="species" reg="axi">axi</tp:taxon-name-part></tp:taxon-name></italic>
                </td><td rowspan="1" colspan="1">(7)<sup>j</sup></td><td rowspan="1" colspan="1">4</td><td rowspan="1" colspan="1">+</td><td rowspan="1" colspan="1">0.1.022<sup>k</sup></td><td rowspan="1" colspan="1">1.1.111<sup>k</sup></td><td rowspan="1" colspan="1">0.0.022</td><td rowspan="1" colspan="1">(1).111<sup>l</sup></td><td rowspan="1" colspan="1">0.0.122</td><td rowspan="1" colspan="1">(1).121<sup>l</sup></td><td rowspan="1" colspan="1">0.(1).122<sup>l</sup></td><td rowspan="1" colspan="1">1.121</td><td rowspan="1" colspan="1">fused</td><td rowspan="1" colspan="1">3</td><td rowspan="1" colspan="1">4</td><td rowspan="1" colspan="1">4</td><td rowspan="1" colspan="1">2</td></tr><tr><td rowspan="1" colspan="1">
                  <italic><tp:taxon-name><tp:taxon-name-part taxon-name-part-type="genus" reg="Psammocamptus">Ps.</tp:taxon-name-part> <tp:taxon-name-part taxon-name-part-type="species" reg="galapagoensis">galapagoensis</tp:taxon-name-part></tp:taxon-name></italic>
                </td><td rowspan="1" colspan="1">7</td><td rowspan="1" colspan="1">4</td><td rowspan="1" colspan="1">+</td><td rowspan="1" colspan="1">0.1.022</td><td rowspan="1" colspan="1">1.1.111</td><td rowspan="1" colspan="1">0.1.122</td><td rowspan="1" colspan="1">1.111</td><td rowspan="1" colspan="1">1.1.122</td><td rowspan="1" colspan="1">1.121</td><td rowspan="1" colspan="1">0.1.122</td><td rowspan="1" colspan="1">1.121</td><td rowspan="1" colspan="1">fused</td><td rowspan="1" colspan="1">3</td><td rowspan="1" colspan="1">4</td><td rowspan="1" colspan="1">4</td><td rowspan="1" colspan="1">2</td></tr><tr><td rowspan="1" colspan="1">
                  <italic><tp:taxon-name><tp:taxon-name-part taxon-name-part-type="genus" reg="Hemimesochra">He.</tp:taxon-name-part> <tp:taxon-name-part taxon-name-part-type="species" reg="clavularis">clavularis</tp:taxon-name-part></tp:taxon-name></italic>
                </td><td rowspan="1" colspan="1">5</td><td rowspan="1" colspan="1">3</td><td rowspan="1" colspan="1">+</td><td rowspan="1" colspan="1">0.0.022<sup>m</sup></td><td rowspan="1" colspan="1">1.111</td><td rowspan="1" colspan="1">0.1.123</td><td rowspan="1" colspan="1">1.221</td><td rowspan="1" colspan="1">0.1.223</td><td rowspan="1" colspan="1">1.321</td><td rowspan="1" colspan="1">unknown<sup>n</sup></td><td rowspan="1" colspan="1">unknown<sup>n</sup></td><td rowspan="1" colspan="1">fused<sup>o</sup></td><td rowspan="1" colspan="1">4</td><td rowspan="1" colspan="1">4</td><td rowspan="1" colspan="1">?</td><td rowspan="1" colspan="1">?</td></tr><tr><td rowspan="1" colspan="1">
                  <italic><tp:taxon-name><tp:taxon-name-part taxon-name-part-type="genus" reg="Boreolimella">Bo.</tp:taxon-name-part> <tp:taxon-name-part taxon-name-part-type="species" reg="dubia">dubia</tp:taxon-name-part></tp:taxon-name></italic>
                </td><td rowspan="1" colspan="1">5<sup>p</sup></td><td rowspan="1" colspan="1">3</td><td rowspan="1" colspan="1">+</td><td rowspan="1" colspan="1">0.1.022<sup>q</sup></td><td rowspan="1" colspan="1">1.211<sup>q</sup></td><td rowspan="1" colspan="1">0.1.122</td><td rowspan="1" colspan="1">1.121</td><td rowspan="1" colspan="1">0.1.122</td><td rowspan="1" colspan="1">1.121</td><td rowspan="1" colspan="1">0.1.122</td><td rowspan="1" colspan="1">1.121</td><td rowspan="1" colspan="1">fused</td><td rowspan="1" colspan="1">4</td><td rowspan="1" colspan="1">4</td><td rowspan="1" colspan="1">?</td><td rowspan="1" colspan="1">?</td></tr><tr><td rowspan="1" colspan="1">
                  <italic><tp:taxon-name><tp:taxon-name-part taxon-name-part-type="genus" reg="Boreolimella">Bo.</tp:taxon-name-part> <tp:taxon-name-part taxon-name-part-type="species" reg="nympha">nympha</tp:taxon-name-part></tp:taxon-name></italic>
                </td><td rowspan="1" colspan="1">5</td><td rowspan="1" colspan="1">3</td><td rowspan="1" colspan="1">+</td><td rowspan="1" colspan="1">0.1.022</td><td rowspan="1" colspan="1">1.211<sup>r</sup></td><td rowspan="1" colspan="1">0.1.122</td><td rowspan="1" colspan="1">1.221</td><td rowspan="1" colspan="1">0.1.222</td><td rowspan="1" colspan="1">1.221</td><td rowspan="1" colspan="1">0.1.222</td><td rowspan="1" colspan="1">1.221</td><td rowspan="1" colspan="1">fused</td><td rowspan="1" colspan="1">4</td><td rowspan="1" colspan="1">4</td><td rowspan="1" colspan="1">?</td><td rowspan="1" colspan="1">?</td></tr><tr><td rowspan="1" colspan="1">
                  <italic><tp:taxon-name><tp:taxon-name-part taxon-name-part-type="genus" reg="Hanikraia">Ha.</tp:taxon-name-part> <tp:taxon-name-part taxon-name-part-type="species" reg="derketo">derketo</tp:taxon-name-part></tp:taxon-name></italic>
                </td><td rowspan="1" colspan="1">6<sup>s</sup></td><td rowspan="1" colspan="1">3</td><td rowspan="1" colspan="1">–</td><td rowspan="1" colspan="1">0.0.022<sup>m</sup></td><td rowspan="1" colspan="1">1.1.111</td><td rowspan="1" colspan="1">0.1.123<sup>t</sup></td><td rowspan="1" colspan="1">1.1.111</td><td rowspan="1" colspan="1">0.1.223<sup>t</sup></td><td rowspan="1" colspan="1">1.1.121</td><td rowspan="1" colspan="1">0.1.223</td><td rowspan="1" colspan="1">1.221</td><td rowspan="1" colspan="1">free</td><td rowspan="1" colspan="1">4</td><td rowspan="1" colspan="1">4</td><td rowspan="1" colspan="1">?</td><td rowspan="1" colspan="1">?</td></tr><tr><td rowspan="1" colspan="1">
                  <italic><tp:taxon-name><tp:taxon-name-part taxon-name-part-type="genus" reg="Pusillargillus">Pu.</tp:taxon-name-part> <tp:taxon-name-part taxon-name-part-type="species" reg="nixe">nixe</tp:taxon-name-part></tp:taxon-name></italic>
                </td><td rowspan="1" colspan="1">5</td><td rowspan="1" colspan="1">3</td><td rowspan="1" colspan="1">–</td><td rowspan="1" colspan="1">0.1.022</td><td rowspan="1" colspan="1">1.211</td><td rowspan="1" colspan="1">0.1.122</td><td rowspan="1" colspan="1">1.221</td><td rowspan="1" colspan="1">0.1.222</td><td rowspan="1" colspan="1">1.221</td><td rowspan="1" colspan="1">0.1.222</td><td rowspan="1" colspan="1">1.221</td><td rowspan="1" colspan="1">free</td><td rowspan="1" colspan="1">5</td><td rowspan="1" colspan="1">4</td><td rowspan="1" colspan="1">5</td><td rowspan="1" colspan="1">2</td></tr><tr><td rowspan="1" colspan="1">
                  <italic><tp:taxon-name><tp:taxon-name-part taxon-name-part-type="genus" reg="Sympodella">S.</tp:taxon-name-part> <tp:taxon-name-part taxon-name-part-type="species" reg="galapagoensis">galapagoensis</tp:taxon-name-part></tp:taxon-name></italic>
                </td><td rowspan="1" colspan="1">6</td><td rowspan="1" colspan="1">3</td><td rowspan="1" colspan="1">–</td><td rowspan="1" colspan="1">0.1.022<sup>m</sup></td><td rowspan="1" colspan="1">1.1.111</td><td rowspan="1" colspan="1">0.1.122</td><td rowspan="1" colspan="1">1.111</td><td rowspan="1" colspan="1">0.1.222</td><td rowspan="1" colspan="1">1.121</td><td rowspan="1" colspan="1">0.1.222</td><td rowspan="1" colspan="1">1.121</td><td rowspan="1" colspan="1">fused</td><td rowspan="1" colspan="1">5</td><td rowspan="1" colspan="1">4</td><td rowspan="1" colspan="1">6</td><td rowspan="1" colspan="1">2</td></tr></tbody></table><table-wrap-foot><fn><p>
                <sup>a</sup> Por erroneously tabulates the formula as 0.1.121 (1964a: 116) or 0.1.120 (1964b: 252).</p></fn><fn><p>
                <sup>b</sup> According to <xref ref-type="bibr" rid="B43">Por’s (1960</xref>, <xref ref-type="bibr" rid="B44">1964a</xref>, <xref ref-type="bibr" rid="B45">1964b</xref>) illustrations and text the formula appears to be 0.111; the notches illustrated along the inner margin of both endopodal segments were interpreted by <xref ref-type="bibr" rid="B36">Lang (1965</xref>: 423) as insertion sites of setae which had been dislodged prior or during dissection, suggesting that the correct armature formula is 1.121 which is adopted here.</p></fn><fn><p>
                <sup>c</sup> <xref ref-type="bibr" rid="B43">Por (1960)</xref> illustrates only one inner seta on <abbrev xmlns:xlink="http://www.w3.org/1999/xlink" xlink:title="exopod" id="ABBRID0EXCBI" xlink:type="simple">exp</abbrev>-3 but lists the setal formula as 223; this error was adopted by <xref ref-type="bibr" rid="B44">Por (1964a</xref>: 116) but subsequently corrected by <xref ref-type="bibr" rid="B45">Por (1964b</xref>: 252).</p></fn><fn><p>
                <sup>d</sup> According to <xref ref-type="bibr" rid="B43">Por’s (1960)</xref> text the endopodal lobe bears five elements; comparison with other species lends support to the assumption that the innermost element in reality represents one of the spinules typically found in this position.</p></fn><fn><p>
                <sup>e</sup> <xref ref-type="bibr" rid="B30">Kornev and Chertoprud (2008)</xref> give the setal formula as 1.1.220, erroneously interpreting the long proximal spinule along the inner margin as an additional seta.</p></fn><fn><p>
                <sup>f</sup> It is questionable whether <xref ref-type="bibr" rid="B30">Kornev and Chertoprud’s (2008)</xref> setal formula (0.221) is correct. Their illustration of leg 2 (fig. 5.123Б) shows a setule-like element on <abbrev xmlns:xlink="http://www.w3.org/1999/xlink" xlink:title="endopod" id="ABBRID0E5DBI" xlink:type="simple">enp</abbrev>-1 in exactly the same position as the vestigial inner seta in <italic><tp:taxon-name><tp:taxon-name-part taxon-name-part-type="genus" reg="Mesopsyllus">M.</tp:taxon-name-part> <tp:taxon-name-part taxon-name-part-type="species" reg="dimorphus">dimorphus</tp:taxon-name-part></tp:taxon-name></italic> (Fig. <xref ref-type="fig" rid="F5">5C</xref>) and <italic><tp:taxon-name><tp:taxon-name-part taxon-name-part-type="genus" reg="Mesopsyllus">M.</tp:taxon-name-part> <tp:taxon-name-part taxon-name-part-type="species" reg="spiniferus">spiniferus</tp:taxon-name-part></tp:taxon-name></italic> (Fig. <xref ref-type="fig" rid="F9">9C</xref>), suggesting that the real setal formula is 1.221 as in the Chinese species.</p></fn><fn><p>
                <sup>g</sup> <xref ref-type="bibr" rid="B52">Wells (1965)</xref> interprets the armature pattern of <abbrev xmlns:xlink="http://www.w3.org/1999/xlink" xlink:title="exopod" id="ABBRID0EJFBI" xlink:type="simple">exp</abbrev>-3 as 121.</p></fn><fn><p>
                <sup>h</sup> Although <xref ref-type="bibr" rid="B52">Wells (1965</xref>: Text-fig. 56) does not illustrate an inner seta on <abbrev xmlns:xlink="http://www.w3.org/1999/xlink" xlink:title="endopod" id="ABBRID0EWFBI" xlink:type="simple">enp</abbrev>-1, its presence (as indicated by his setal formula 1.121) was confirmed by examination of the holotype (<named-content xmlns:xlink="http://www.w3.org/1999/xlink" content-type="dwc:institutional_code" xlink:type="simple">NHMUK</named-content> reg. no. 1965.3.26.10); confirmation of the armature pattern on <abbrev xmlns:xlink="http://www.w3.org/1999/xlink" xlink:title="endopod" id="ABBRID0E6FBI" xlink:type="simple">enp</abbrev>-2 is more problematic due to the bad preservation of the type slides, however, it appears that the short proximal outer element figured by Wells is in reality a spinule and that the distal formula is 111 as in other species of the genus; the outer distal element is spiniform rather than setiform and only half the size of that illustrated in the original description.</p></fn><fn><p>
                <sup>i</sup> <xref ref-type="bibr" rid="B52">Wells (1965</xref>: Text-Fig. 57) gives the correct setal formula for <abbrev xmlns:xlink="http://www.w3.org/1999/xlink" xlink:title="exopod" id="ABBRID0EQGBI" xlink:type="simple">exp</abbrev>-3 but the slender seta figured at the inner distal corner is distinctly longer and originates from the proximal half of the inner margin.</p></fn><fn><p>
                <sup>j</sup> <xref ref-type="bibr" rid="B38">Mielke (1975)</xref> described the antennule as 6-segmented; his re-examination (<xref ref-type="bibr" rid="B39">Mielke 1997</xref>: 187) revealed the distal segment to be weakly subdivided.</p></fn><fn><p>
                <sup>k</sup> Contrary to <xref ref-type="bibr" rid="B38">Mielke’s (1975)</xref> original description P1 <abbrev xmlns:xlink="http://www.w3.org/1999/xlink" xlink:title="exopod" id="ABBRID0EKHBI" xlink:type="simple">exp</abbrev>-2 and <abbrev xmlns:xlink="http://www.w3.org/1999/xlink" xlink:title="endopod" id="ABBRID0EOHBI" xlink:type="simple">enp</abbrev>-1–3 have a minute inner seta.</p></fn><fn><p>
                <sup>l</sup> The rudimentary setules indicated as (1) in <xref ref-type="bibr" rid="B38">Mielke’s (1975)</xref> armature formula are genuine armature elements.</p></fn><fn><p>
                <sup>m</sup> <xref ref-type="bibr" rid="B39">Mielke’s (1997</xref>: fig. 11A) description of <italic><tp:taxon-name><tp:taxon-name-part taxon-name-part-type="genus" reg="Carolinicola">Carolinicola</tp:taxon-name-part> <tp:taxon-name-part taxon-name-part-type="species" reg="galapagoensis">galapagoensis</tp:taxon-name-part></tp:taxon-name></italic> showed that the inner seta on <abbrev xmlns:xlink="http://www.w3.org/1999/xlink" xlink:title="exopod" id="ABBRID0ETIBI" xlink:type="simple">exp</abbrev>-2 can attain vestigial proportions. The absence of this element in <italic><tp:taxon-name><tp:taxon-name-part taxon-name-part-type="genus" reg="Hanikraia">Ha.</tp:taxon-name-part> <tp:taxon-name-part taxon-name-part-type="species" reg="derketo">derketo</tp:taxon-name-part></tp:taxon-name></italic> and <italic><tp:taxon-name><tp:taxon-name-part taxon-name-part-type="genus" reg="Hemimesochra">He.</tp:taxon-name-part> <tp:taxon-name-part taxon-name-part-type="species" reg="clavularis">clavularis</tp:taxon-name-part></tp:taxon-name></italic> therefore requires confirmation.</p></fn><fn><p>
                <sup>n</sup> <xref ref-type="bibr" rid="B47">Sars’ (1920)</xref> description was based on two ♀♀ from Risør, southern Norway and illustrated only P1–P3 without giving any information about the armature pattern of leg 4. The only other record of the species is that by <xref ref-type="bibr" rid="B52">Wells (1965)</xref> who obtained three ♀♀ from Loch Nevis but refrained from making additional observations. <xref ref-type="bibr" rid="B35">Lang (1948</xref>: 1249) listed the formula for leg 4 as 0.1.223 for the exopod and 1.221 for the endopod. Since he did not collect material of the species nor re-examined the type material the armature pattern is probably based on <xref ref-type="bibr" rid="B47">Sars’s (1920)</xref> statement that the legs are “… of a structure similar to that in <italic><tp:taxon-name><tp:taxon-name-part taxon-name-part-type="genus" reg="Mesochra">Mesochra</tp:taxon-name-part></tp:taxon-name></italic>” and should therefore be considered unconfirmed. Unfortunately this unverified fact has been perpetuated in the literature (<xref ref-type="bibr" rid="B44">Por 1964a</xref>, <xref ref-type="bibr" rid="B45">1964b</xref>, <xref ref-type="bibr" rid="B52">Wells 1965</xref>, <xref ref-type="bibr" rid="B8">Coull 1973a</xref>).</p></fn><fn><p>
                <sup>o</sup> According to <xref ref-type="bibr" rid="B47">Sars (1920)</xref> the exopod is discrete but <xref ref-type="bibr" rid="B45">Por (1964b</xref>: 254) claims that it is fused to the baseoendopod.</p></fn><fn><p>
                <sup>p</sup> <xref ref-type="bibr" rid="B52">Wells (1965</xref>: Text-Fig. 93) shows a 6-segmented condition but claims in the text that the antennule is 5-segmented; the proximal “segment” represents a pedestal with which the antennule articulates.</p></fn><fn><p>
                <sup>q</sup> There is controversy over the correct armature of leg 1 since there is a discrepancy between <xref ref-type="bibr" rid="B52">Wells’ (1965)</xref> text and illustration (his fig. 96 shows no inner seta on <abbrev xmlns:xlink="http://www.w3.org/1999/xlink" xlink:title="exopod" id="ABBRID0EAMBI" xlink:type="simple">exp</abbrev>-2 and four elements on <abbrev xmlns:xlink="http://www.w3.org/1999/xlink" xlink:title="endopod" id="ABBRID0EEMBI" xlink:type="simple">enp</abbrev>-2) (<xref ref-type="bibr" rid="B2">Becker 1972</xref>, <xref ref-type="bibr" rid="B25">Huys and Thistle 1989</xref>). Re-examination of the holotype (<named-content xmlns:xlink="http://www.w3.org/1999/xlink" content-type="dwc:institutional_code" xlink:type="simple">NHMUK</named-content> reg. no. 1965.3.26.15) confirmed the presence of the inner seta on <abbrev xmlns:xlink="http://www.w3.org/1999/xlink" xlink:title="exopod" id="ABBRID0EVMBI" xlink:type="simple">exp</abbrev>-2 and one inner and three apical elements on <abbrev xmlns:xlink="http://www.w3.org/1999/xlink" xlink:title="endopod" id="ABBRID0EZMBI" xlink:type="simple">enp</abbrev>-2.</p></fn><fn><p>
                <sup>r</sup> According to <xref ref-type="bibr" rid="B45">Por’s (1964b)</xref> text and illustration (Fig. X-111) the armature formula of the distal segment is 120. The inner seta on this compound segment is derived from the ancestral <abbrev xmlns:xlink="http://www.w3.org/1999/xlink" xlink:title="endopod" id="ABBRID0EGNBI" xlink:type="simple">enp</abbrev>-2 segment while the two distal elements are derived from ancestral <abbrev xmlns:xlink="http://www.w3.org/1999/xlink" xlink:title="endopod" id="ABBRID0EKNBI" xlink:type="simple">enp</abbrev>-3; it is assumed here that the short inner apical seta on the latter segment was overlooked by Por (cf. <italic><tp:taxon-name><tp:taxon-name-part taxon-name-part-type="genus" reg="Mesopsyllus">M.</tp:taxon-name-part> <tp:taxon-name-part taxon-name-part-type="species" reg="spiniferus">spiniferus</tp:taxon-name-part></tp:taxon-name></italic>, fig. 9D for ancestral 1.1.111 condition).</p></fn><fn><p>
                <sup>s</sup> <xref ref-type="bibr" rid="B44">Por (1964a</xref>: Plate 21, fig. 243) shows a 7-segmented condition but states in the text that the antennule is 6-segmented with the proximal aesthetasc arising from the fourth segment; the armature of the proximal section of the antennule shows that the first unarmed “segment” is in reality the pedestal.</p></fn><fn><p>
                <sup>t</sup> According to <xref ref-type="bibr" rid="B44">Por’s (1964a</xref>: Plate 21, figs 246–247) illustrations the inner seta on P2–P3 <abbrev xmlns:xlink="http://www.w3.org/1999/xlink" xlink:title="exopod" id="ABBRID0EPOBI" xlink:type="simple">exp</abbrev>-2 is absent but the notches along the inner margin of both segments suggest that the setae were dislodged prior or during dissection; <xref ref-type="bibr" rid="B44">Por’s (1964a</xref>: 116) setal formulae indicate that the inner setae are present.</p></fn></table-wrap-foot></table-wrap><fig id="F5" position="float" orientation="portrait"><label>Figure 5.</label><caption><p>
                      <italic><tp:taxon-name><tp:taxon-name-part taxon-name-part-type="genus" reg="Mesopsyllus">Mesopsyllus</tp:taxon-name-part> <tp:taxon-name-part taxon-name-part-type="species" reg="dimorphus">dimorphus</tp:taxon-name-part></tp:taxon-name></italic> sp. n.: <bold>A</bold> P1 ♂, anterior (outer basal seta indicated by arrow in inset) <bold>B</bold> P2 ♂, anterior (outer basal seta indicated by arrow) <bold>C</bold> P2 endopod ♀, anterior (vestigial setae along inner margin and hook-like process along outer margin indicated by arrows) <bold>A–B</bold> based on holotype (<named-content xmlns:xlink="http://www.w3.org/1999/xlink" content-type="dwc:institutional_code" xlink:type="simple">NHMUK</named-content> reg. no. 2013.1033), <bold>C</bold> based on paratype (<named-content xmlns:xlink="http://www.w3.org/1999/xlink" content-type="dwc:institutional_code" xlink:type="simple">NHMUK</named-content> reg. no. 2013.1034).</p></caption><graphic xmlns:xlink="http://www.w3.org/1999/xlink" xlink:href="zookeys-718-001-g005.jpg" position="float" orientation="portrait" xlink:type="simple" id="oo_171490.jpg"/></fig><fig id="F9" position="float" orientation="portrait"><label>Figure 9.</label><caption><p>
                      <italic><tp:taxon-name><tp:taxon-name-part taxon-name-part-type="genus" reg="Mesopsyllus">Mesopsyllus</tp:taxon-name-part> <tp:taxon-name-part taxon-name-part-type="species" reg="spiniferus">spiniferus</tp:taxon-name-part></tp:taxon-name></italic> sp. n.: <bold>A</bold> antennule ♂, distal five segments, showing modified elements on segments 6–7 (armature elements on other segments omitted or not drawn at full length), ventral <bold>B</bold> antennule ♂, distal three segments, showing modified elements on segments 6–7 (elements on segment 8 omitted), anterior <bold>C</bold> P2 ♂, anterior <bold>D</bold> P1 ♀, anterior <bold>A–C</bold> based on holotype (<named-content xmlns:xlink="http://www.w3.org/1999/xlink" content-type="dwc:institutional_code" xlink:type="simple">NHMUK</named-content> reg. no. 2013.1045), <bold>D</bold> based on paratype (<named-content xmlns:xlink="http://www.w3.org/1999/xlink" content-type="dwc:institutional_code" xlink:type="simple">NHMUK</named-content> reg. no. 2013.1046).</p></caption><graphic xmlns:xlink="http://www.w3.org/1999/xlink" xlink:href="zookeys-718-001-g009.jpg" position="float" orientation="portrait" xlink:type="simple" id="oo_171495.jpg"/></fig></tp:treatment-sec><ref-list><ref id="B43"><mixed-citation xmlns:xlink="http://www.w3.org/1999/xlink" xlink:type="simple">
          <person-group><name name-style="western"><surname>Por</surname><given-names>FD</given-names></name></person-group> (<year>1960</year>) <article-title><italic><tp:taxon-name><tp:taxon-name-part taxon-name-part-type="genus">Mesopsyllus</tp:taxon-name-part> <tp:taxon-name-part taxon-name-part-type="species">atargatis</tp:taxon-name-part></tp:taxon-name></italic>, n. g., n. sp., ein neuer Harpacticoid (<tp:taxon-name><tp:taxon-name-part taxon-name-part-type="subclass">Copepoda</tp:taxon-name-part></tp:taxon-name> <tp:taxon-name><tp:taxon-name-part taxon-name-part-type="subphylum">Crustacea</tp:taxon-name-part></tp:taxon-name>) aus dem Schwarzen Meer. Travaux du Muséum d’Histoire naturelle “Gr.</article-title> <source>Antipa”</source> <volume>2</volume>: <fpage>177</fpage>–<lpage>181</lpage>.</mixed-citation></ref><ref id="B44"><mixed-citation xmlns:xlink="http://www.w3.org/1999/xlink" xlink:type="simple">
          <person-group><name name-style="western"><surname>Por</surname><given-names>FD</given-names></name></person-group> (<year>1964a</year>) <article-title>A study of the Levantine and Pontic <tp:taxon-name><tp:taxon-name-part taxon-name-part-type="order">Harpacticoida</tp:taxon-name-part></tp:taxon-name> (<tp:taxon-name><tp:taxon-name-part taxon-name-part-type="subclass">Copepoda</tp:taxon-name-part></tp:taxon-name> <tp:taxon-name><tp:taxon-name-part taxon-name-part-type="subphylum">Crustacea</tp:taxon-name-part></tp:taxon-name>).</article-title> <source>Zoologische Verhandelingen, Leiden</source> <volume>64</volume>: <fpage>1</fpage>–<lpage>128</lpage>.</mixed-citation></ref><ref id="B45"><mixed-citation xmlns:xlink="http://www.w3.org/1999/xlink" xlink:type="simple">
          <person-group><name name-style="western"><surname>Por</surname><given-names>FD</given-names></name></person-group> (<year>1964b</year>) <article-title>Les Harpacticoïdes (<tp:taxon-name><tp:taxon-name-part taxon-name-part-type="subphylum">Crustacea</tp:taxon-name-part></tp:taxon-name>, <tp:taxon-name><tp:taxon-name-part taxon-name-part-type="subclass">Copepoda</tp:taxon-name-part></tp:taxon-name>) des fonds meubles du Skagerak.</article-title> <source>Cahiers de Biologie marine</source> <volume>5</volume>: <fpage>233</fpage>–<lpage>270</lpage>.</mixed-citation></ref><ref id="B36"><mixed-citation xmlns:xlink="http://www.w3.org/1999/xlink" xlink:type="simple">
          <person-group><name name-style="western"><surname>Lang</surname><given-names>K</given-names></name></person-group> (<year>1965</year>) <tp:taxon-name><tp:taxon-name-part taxon-name-part-type="subclass">Copepoda</tp:taxon-name-part></tp:taxon-name> <tp:taxon-name><tp:taxon-name-part taxon-name-part-type="superfamily">Harpacticoidea</tp:taxon-name-part></tp:taxon-name> from the Californian Pacific coast. Kungliga Svenska Vetenskapsakademiens Handlingar (4)10(2): 1–566.</mixed-citation></ref><ref id="B30"><mixed-citation xmlns:xlink="http://www.w3.org/1999/xlink" xlink:type="simple">
          <person-group><name name-style="western"><surname>Kornev</surname><given-names>PN</given-names></name><name name-style="western"><surname>Chertoprud</surname><given-names>ES</given-names></name></person-group> (<year>2008</year>) <source>Veslonogie rakoobraznye otryada <tp:taxon-name><tp:taxon-name-part taxon-name-part-type="order">Harpacticoida</tp:taxon-name-part></tp:taxon-name> Belogo Morya: morfologiya, sistematika, ecologiya. [Copepod crustaceans of the order <tp:taxon-name><tp:taxon-name-part taxon-name-part-type="order">Harpacticoida</tp:taxon-name-part></tp:taxon-name> of the White Sea: morphology, systematics, ecology].</source> <publisher-name>Tovarischchestvo Nauchnikh Izdanii KMK</publisher-name>, <publisher-loc>Moscow</publisher-loc>, <size units="page">379 pp</size>. [in Russian]</mixed-citation></ref><ref id="B52"><mixed-citation xmlns:xlink="http://www.w3.org/1999/xlink" xlink:type="simple">
          <person-group><name name-style="western"><surname>Wells</surname><given-names>JBJ</given-names></name></person-group> (<year>1965</year>) <tp:taxon-name><tp:taxon-name-part taxon-name-part-type="subclass">Copepoda</tp:taxon-name-part></tp:taxon-name> (<tp:taxon-name><tp:taxon-name-part taxon-name-part-type="subphylum">Crustacea</tp:taxon-name-part></tp:taxon-name>) from the meiobenthos of some Scottish marine sub-littoral muds. Proceedings of the Royal Society of Edinburgh, Section B (Biology) 69(I-1): 1–33. <ext-link xlink:type="simple" ext-link-type="doi" xlink:href="10.1017/S0080455X00010110">https://doi.org/10.1017/S0080455X00010110</ext-link></mixed-citation></ref><ref id="B38"><mixed-citation xmlns:xlink="http://www.w3.org/1999/xlink" xlink:type="simple">
          <person-group><name name-style="western"><surname>Mielke</surname><given-names>W</given-names></name></person-group> (<year>1975</year>) <article-title>Systematik der <tp:taxon-name><tp:taxon-name-part taxon-name-part-type="subclass">Copepoda</tp:taxon-name-part></tp:taxon-name> eines Sandstrandes der Nordseeinsel Sylt.</article-title> <source>Mikrofauna des Meeresbodens</source> <volume>52</volume>: <fpage>1</fpage>–<lpage>134</lpage>.</mixed-citation></ref><ref id="B39"><mixed-citation xmlns:xlink="http://www.w3.org/1999/xlink" xlink:type="simple">
          <person-group><name name-style="western"><surname>Mielke</surname><given-names>W</given-names></name></person-group> (<year>1997</year>) <article-title>Interstitial Fauna of Galapagos. XL. <tp:taxon-name><tp:taxon-name-part taxon-name-part-type="subclass">Copepoda</tp:taxon-name-part></tp:taxon-name>, Part 8.</article-title> <source>Microfauna marina</source> <volume>11</volume>: <fpage>153</fpage>–<lpage>192</lpage>.</mixed-citation></ref><ref id="B47"><mixed-citation xmlns:xlink="http://www.w3.org/1999/xlink" xlink:type="simple">
          <person-group><name name-style="western"><surname>Sars</surname><given-names>GO</given-names></name></person-group> (<year>1920</year>) <article-title><tp:taxon-name><tp:taxon-name-part taxon-name-part-type="subclass">Copepoda</tp:taxon-name-part></tp:taxon-name> Supplement. Parts V &amp; VI. <tp:taxon-name><tp:taxon-name-part taxon-name-part-type="order">Harpacticoida</tp:taxon-name-part></tp:taxon-name> (continued).</article-title> <source>An Account of the <tp:taxon-name><tp:taxon-name-part taxon-name-part-type="subphylum">Crustacea</tp:taxon-name-part></tp:taxon-name> of Norway, with short Descriptions and Figures of all the Species</source> <volume>7</volume>: <fpage>53</fpage>–<lpage>72</lpage>. [plates XXXIII–XLVIII]</mixed-citation></ref><ref id="B35"><mixed-citation xmlns:xlink="http://www.w3.org/1999/xlink" xlink:type="simple">
          <person-group><name name-style="western"><surname>Lang</surname><given-names>K</given-names></name></person-group> (<year>1948</year>) <source>Monographie der Harpacticiden.</source> <publisher-name>Håkan Ohlsson</publisher-name>, <publisher-loc>Lund</publisher-loc>, <size units="page">1682 pp</size>.</mixed-citation></ref><ref id="B8"><mixed-citation xmlns:xlink="http://www.w3.org/1999/xlink" xlink:type="simple">
          <person-group><name name-style="western"><surname>Coull</surname><given-names>BC</given-names></name></person-group> (<year>1973a</year>) <article-title>Meiobenthic <tp:taxon-name><tp:taxon-name-part taxon-name-part-type="order">Harpacticoida</tp:taxon-name-part></tp:taxon-name> (<tp:taxon-name><tp:taxon-name-part taxon-name-part-type="subphylum">Crustacea</tp:taxon-name-part></tp:taxon-name>, <tp:taxon-name><tp:taxon-name-part taxon-name-part-type="subclass">Copepoda</tp:taxon-name-part></tp:taxon-name>) from the deep sea off North Carolina. I. The genera <italic><tp:taxon-name><tp:taxon-name-part taxon-name-part-type="genus">Hemimesochra</tp:taxon-name-part></tp:taxon-name></italic> Sars, <italic><tp:taxon-name><tp:taxon-name-part taxon-name-part-type="genus">Paranannopus</tp:taxon-name-part></tp:taxon-name></italic> Lang, and <italic><tp:taxon-name><tp:taxon-name-part taxon-name-part-type="genus">Cylindronannopus</tp:taxon-name-part></tp:taxon-name></italic> n. g.</article-title> <source>Transactions of the American microscopical Society</source> <volume>92</volume>: <fpage>185</fpage>–<lpage>198</lpage>. <ext-link xlink:type="simple" ext-link-type="doi" xlink:href="10.2307/3224915">https://doi.org/10.2307/3224915</ext-link></mixed-citation></ref><ref id="B2"><mixed-citation xmlns:xlink="http://www.w3.org/1999/xlink" xlink:type="simple">
          <person-group><name name-style="western"><surname>Becker</surname><given-names>K-H</given-names></name></person-group> (<year>1972</year>) Eidonomie und Taxonomie abyssaler <tp:taxon-name><tp:taxon-name-part taxon-name-part-type="superfamily">Harpacticoidea</tp:taxon-name-part></tp:taxon-name>. PhD Thesis, Christian Albrechts Universität, Kiel.</mixed-citation></ref><ref id="B25"><mixed-citation xmlns:xlink="http://www.w3.org/1999/xlink" xlink:type="simple">
          <person-group><name name-style="western"><surname>Huys</surname><given-names>R</given-names></name><name name-style="western"><surname>Thistle</surname><given-names>D</given-names></name></person-group> (<year>1989</year>) <article-title><italic><tp:taxon-name><tp:taxon-name-part taxon-name-part-type="genus">Bathycamptus</tp:taxon-name-part> <tp:taxon-name-part taxon-name-part-type="species">eckmani</tp:taxon-name-part></tp:taxon-name></italic> gen. et spec. nov. (<tp:taxon-name><tp:taxon-name-part taxon-name-part-type="subclass">Copepoda</tp:taxon-name-part></tp:taxon-name>, <tp:taxon-name><tp:taxon-name-part taxon-name-part-type="order">Harpacticoida</tp:taxon-name-part></tp:taxon-name>) with a review of the taxonomic status of certain other deepwater harpacticoids.</article-title> <source>Hydrobiologia</source> <volume>185</volume>: <fpage>101</fpage>–<lpage>126</lpage>. <ext-link xlink:type="simple" ext-link-type="doi" xlink:href="10.1007/BF00010809">https://doi.org/10.1007/BF00010809</ext-link></mixed-citation></ref></ref-list></tp:taxon-treatment>
